# Supplementary material for: Cabbage and Sauerkraut Consumption in Adolescence and Adulthood and Breast Cancer Risk among US-Resident Polish Migrant Women
Source: Int J Environ Res Public Health. 2021 Oct 14;18(20):10795. doi: 10.3390/ijerph182010795 (PMC8535652; doi:10.3390/ijerph182010795)
Supplement: Supplementary file 1 [file ijerph-18-10795-s001.zip]

Archive with 1 entries (1 files):
- ijerph-1399260-supplementary.pdf
